# Supplementary material for: Multimodal EEG–MRI Neuroimaging in Schizophrenia—A Systematic and Mechanistic Review
Source: J Clin Med. 2026 Jun 2;15(11):4306. doi: 10.3390/jcm15114306 (PMC13258450; doi:10.3390/jcm15114306)
Supplement: Supplementary file 1 [file jcm-15-04306-s001.zip]

Archive with 1 entries (1 files):
- jcm-4319588-supplementary.pdf
